# Supplementary material for: Electrochemical Capacitance of CNF–Ti3C2Tx MXene-Based Composite Cryogels in Different Electrolyte Solutions for an Eco-Friendly Supercapacitor
Source: Gels. 2025 Apr 3;11(4):265. doi: 10.3390/gels11040265 (PMC12026625; doi:10.3390/gels11040265)
Supplement: Supplementary file 1 [file gels-11-00265-s001.zip]

Archive with 1 entries (1 files):
- gels-3510459-supplementary.pdf
